# Supplementary material for: Cardiac structure and function in patients with inflammatory bowel disease
Source: iScience. 2026 Jun 27;29(7):116524. doi: 10.1016/j.isci.2026.116524 (PMC13378013; doi:10.1016/j.isci.2026.116524)
Supplement: Table S2. Literature search strategy of this study [file mmc2.xlsx]

## Sheet: Sheet1
Table S2. Literature search strategy of this study.
Searching sources: PubMed
Searching date: 9 May 2026
Results: 1000
1#	"Inflammatory Bowel Diseases"[Mesh]
2#	Inflammatory Bowel Diseases[tiab] OR Crohn Disease[tiab] OR Colitis, Ulcerative[tiab] OR Bowel Diseases, Inflammatory[tiab] OR Crohns Disease[tiab] OR Crohn's Enteritis[tiab] OR Regional Enteritis[tiab] OR Ileocolitis[tiab] OR Ileitis, Terminal[tiab] OR Terminal Ileitis[tiab] OR Ileitis, Regional[tiab] OR Regional Ileitis[tiab] OR Enteritis, Granulomatous[tiab] OR Granulomatous Enteritis[tiab] OR…
3#	#1 OR #2
4#	"Echocardiography"[Mesh]
5#	echocardiography[tiab] OR cardiac echography[tiab] OR cardiac scanning[tiab] OR cardial echography[tiab] OR cardioechography[tiab] OR echo cardiogram[tiab] OR echo cardiography[tiab] OR echocardiogram[tiab] OR heart echo sounding[tiab] OR heart echography[tiab] OR heart scanning[tiab] OR myocardium scanning[tiab] OR ultrasound cardiography[tiab] OR cardiac magnetic resonance[tiab] OR cardiac MRI[…
6#	#4 OR #5
#7	"rodentia"[MeSH Terms] OR "rodentia"[All Fields] OR "rodent"[All Fields] OR "rodents"[All Fields] OR "animals, laboratory"[MeSH Terms] OR "laboratory animals"[All Fields] OR "experimental animal"[All Fields] OR "animal experimentation"[MeSH Terms] OR "animal experimentation"[All Fields] OR "animals, laboratory"[MeSH Terms] OR "laboratory animals"[All Fields] OR "laboratory animal"[All Fields] OR …
#8	"case reports"[Publication Type] OR case report* OR "case study"[All Fields] OR "case studies"[All Fields] OR case control stud*[Title/Abstract]
#9	"editorial"[Publication Type]
#10	"historical article"[Publication Type]
#11	"comment"[Publication Type]
#12	"letter"[Publication Type] OR "correspondence as topic"[MeSH Terms] OR "letter"[All Fields] OR "letter*" [All fields]
#13	#7 OR #8 OR #9 OR #10 OR #11 OR #12
#14	(#3 AND #6) NOT #13
Searching sources: Embase
Searching date: 9 May 2026
Results: 1478
#1	'inflammatory bowel disease'/exp
#2	'Crohn disease':ti,ab,kw OR 'ulcerative colitis':ti,ab,kw OR 'cleron disease':ti,ab,kw OR 'Crohns disease':ti,ab,kw OR 'enteritis regionalis':ti,ab,kw OR 'intestinal tract, regional enteritis':ti,ab,kw OR 'morbus crohn':ti,ab,kw OR 'regional enteritis':ti,ab,kw OR 'regional enterocolitis':ti,ab,kw OR 'colitis ulcerativa':ti,ab,kw OR 'colitis ulcerosa':ti,ab,kw OR 'colitis, mucosal':ti,ab,kw OR 'c…
#3	#1 OR #2
#4	'echocardiography'/exp OR 'cardiovascular magnetic resonance'/exp
#5	'cardiac echography':ti,ab,kw OR 'cardiac scanning':ti,ab,kw OR 'cardial echography':ti,ab,kw OR 'cardioechography':ti,ab,kw OR 'echo cardiogram':ti,ab,kw OR 'echo cardiography':ti,ab,kw OR 'echo sounding, heart':ti,ab,kw OR 'echocardiogram':ti,ab,kw OR 'echography, heart':ti,ab,kw OR 'heart echo sounding':ti,ab,kw OR 'heart echography':ti,ab,kw OR 'heart scanning':ti,ab,kw OR 'myocardium scannin…
#6	#4 OR #5
#7	letter:it OR 'historical article':it OR anecdot:it OR note:it OR commentary:it OR 'case report':it OR 'case stud*':it
#8	rodent:ti,ab,kw OR rodentia:ti,ab,kw OR animal:ti,ab,kw
#9	#7 OR #8
#10	#3 AND #6 NOT #9
Searching sources: Cochrane Library
Searching date: 9 May 2026
Results: 536
#1	MeSH descriptor: [Inflammatory Bowel Diseases] explode all trees
#2	Inflammatory Bowel Diseases:ti,ab,kw OR Crohn Disease:ti,ab,kw OR Colitis, Ulcerative:ti,ab,kw OR Bowel Diseases, Inflammatory:ti,ab,kw OR Crohns Disease:ti,ab,kw OR Crohn's Enteritis:ti,ab,kw OR Regional Enteritis:ti,ab,kw OR Ileocolitis:ti,ab,kw OR Ileitis, Terminal:ti,ab,kw OR Terminal Ileitis:ti,ab,kw OR Ileitis, Regional:ti,ab,kw OR Regional Ileitis:ti,ab,kw OR Enteritis, Granulomatous:ti,ab…
#3	#1 OR #2
#4	MeSH descriptor: [Echocardiography] explode all trees
#5	echocardiography:ti,ab,kw OR cardiac echography:ti,ab,kw OR cardiac scanning:ti,ab,kw OR cardial echography:ti,ab,kw OR cardioechography:ti,ab,kw OR echo cardiogram:ti,ab,kw OR echo cardiography:ti,ab,kw OR echocardiogram:ti,ab,kw OR heart echo sounding:ti,ab,kw OR heart echography:ti,ab,kw OR heart scanning:ti,ab,kw OR myocardium scanning:ti,ab,kw OR ultrasound cardiography:ti,ab,kw OR cardiac m…
#6	#4 OR #5
#7	letter:ti,ab,kw OR historical article:ti,ab,kw OR anecdot:ti,ab,kw OR commentary:ti,ab,kw OR 'case report':ti,ab,kw OR 'case stud*':ti,ab,kw OR rodent:ti,ab,kw OR rodentia:ti,ab,kw OR animal:ti,ab,kw
#8	(#3 AND #6) NOT #7
Searching sources: Web of Science Core Database
Searching date: 9 May 2026
Results: 1080
#1	TS=(“Inflammatory Bowel Diseases” OR “Crohn Disease” OR “Colitis, Ulcerative” OR “Bowel Diseases, Inflammatory” OR “Crohns Disease” OR “Crohn's Enteritis” OR “Regional Enteritis” OR “Ileocolitis” OR “Ileitis, Terminal” OR “Terminal Ileitis” OR “Ileitis, Regional” OR “Regional Ileitis” OR “Enteritis, Granulomatous” OR “Granulomatous Enteritis” OR “Enteritis, Regional” OR “Colitis, Granulomatous” O…
#2	TS=(“echocardiography” OR “cardiac echography” OR “cardiac scanning” OR “cardial echography” OR “cardioechography” OR “echo cardiogram” OR “echo cardiography” OR “echocardiogram” OR “heart echo sounding” OR “heart echography” OR “heart scanning” OR “myocardium scanning” OR “ultrasound cardiography” OR “cardiac magnetic resonance” OR “cardiac MRI” OR “cardiac function” OR “heart function” OR “card…
#3	TS=(letter OR historical article OR anecdot OR commentary OR 'case report' OR 'case stud*' OR rodent OR rodentia OR animal)
#4	(#1 AND #2) NOT #3
