# Supplementary material for: Cardiac structure and function in patients with inflammatory bowel disease
Source: iScience. 2026 Jun 27;29(7):116524. doi: 10.1016/j.isci.2026.116524 (PMC13378013; doi:10.1016/j.isci.2026.116524)
Supplement: Table S3. Outcome-level extracted data used for the meta-analyses [file mmc3.xlsx]

## Sheet: Sheet1
Table S3. Outcome-level extracted data used for the meta-analyses.
Parameters	Study ID	Onset age	Type	Disease activity	IBD			Control
					Sample size (n)	Mean	SD	Sample size (n)	Mean	SD
LVEDD (mm)	Caliskan, Z. et al, 2016	Adult-onset	CD	Remission state	30	46.6	3.5	30	47.6	3.9
	Kafes, H. et al, 2019	Adult-onset	IBD	Remission state	35	43.86	4.12	21	44.57	3.15
	Nemes, A. et al, 2014	Adult-onset	UC	Not reported	11	50.3	4.4	22	48.4	4.6
	Ozdil, K. et al, 2016	Adult-onset	IBD	Remission state	110	46	3	105	44.5	3.1
	Vizzardi, E. et al, 2016	Adult-onset	IBD	Remission state	70	48	5	24	47	4
	Sari, C. et al, 2020	Adult-onset	IBD	Active state + remission state	72	45.3	3.3	93	45.7	3.6
				Active state	26	46.3	3.1	46	45.7	3.6
				Remission state	46	44.9	3.2	47	45.7	3.6
	Nar, G. et al, 2016	Adult-onset	UC	Active state + remission state	45	45.8	4.2	46	46.4	3.7
	Kivrak, T. et al, 2016	Adult-onset	CD	Not reported	50	44.3	3.5	50	45.2	3.3
	Kahyaoglu, M. et al, 2020	Adult-onset	UC	Remission state	51	45.1	3.8	52	45.7	3.8
	Cincin, A. et al, 2014	Adult-onset	UC	Remission state	45	45.65	4.34	90	45.17	4.05
	Caliskan, Z. et al, 2015	Adult-onset	IBD	Remission state	72	46.6	3.8	36	45.4	4.1
			CD		36	46.8	3.7	18	45.4	4.1
			UC		36	46.3	3.9	18	45.4	4.1
	Aslan, A. N. et al, 2016	Adult-onset	IBD	Remission state	72	44.4	3.4	50	44.5	3.1
	Hensel, K. O. et al, 2017	Pediatric-onset	IBD	Active state + remission state	50	44.2	4	60	43.6	6.1
				Active state	18	43.3	3.7	30	43.6	6.1
				Remission state	32	44.7	4.1	30	43.6	6.1
	Behairy, A. et al, 2024	Pediatric-onset	UC	Active state	20	38	6	20	26	4
LVESD (mm)	Caliskan, Z. et al, 2016	Adult-onset	CD	Remission state	30	29.8	3.5	30	31.3	4.1
	Kafes, H. et al, 2019	Adult-onset	IBD	Remission state	35	27.74	3.32	21	29.57	4.29
	Nemes, A. et al, 2014	Adult-onset	UC	Not reported	11	32.6	3.5	22	29.9	4
	Ozdil, K. et al, 2016	Adult-onset	IBD	Remission state	110	29	3.1	105	28.8	2.2
	Vizzardi, E. et al, 2016	Adult-onset	IBD	Remission state	70	25	6	24	25	4
	Sari, C. et al, 2020	Adult-onset	IBD	Active state + remission state	72	26.1	3.1	93	26.6	3.5
				Active state	26	26.8	3.1	46	26.6	3.5
				Remission state	46	25.4	3	47	26.6	3.5
	Nar, G. et al, 2016	Adult-onset	UC	Active state + remission state	45	28.4	4.3	46	28.5	3.6
	Kivrak, T. et al, 2016	Adult-onset	CD	Not reported	50	27.7	3.1	50	27.8	3.7
	Kahyaoglu, M. et al, 2020	Adult-onset	UC	Remission state	51	29.3	3.4	52	28.1	2.8
	Cincin, A. et al, 2014	Adult-onset	UC	Remission state	45	28.22	4.43	90	27.72	3.15
	Caliskan, Z. et al, 2015	Adult-onset	IBD	Remission state	72	29	3	36	28.5	3
			CD		36	29.5	3.4	18	28.5	3
			UC		36	28.6	2.6	18	28.5	3
	Aslan, A. N. et al, 2016	Adult-onset	IBD	Remission state	72	26.5	2.9	50	25.5	2.7
	Behairy, A. et al, 2024	Pediatric-onset	UC	Active state	20	24	5	20	16	2
LVEDV (mL)	Vizzardi, E. et al, 2016	Adult-onset	IBD	Remission state	70	110	28	24	99	35
	Sari, C. et al, 2020	Adult-onset	IBD	Active state + remission state	72	116.9	29	93	114.6	26.9
	Abdelmassih, A. et al, 2022	Pediatric-onset	IBD	Active state + remission state	146	50.34	12.83	50	53.7	9.98
	Hensel, K. O. et al, 2017	Pediatric-onset	IBD	Active state + remission state	50	118.26	40.18	60	107.7	36.84
	Hasbey, I. et al. 2022	Adult-onset	CD	Active state + remission state	20	95.6	23.5	20	100.1	21.1
LVESV (mL)	Vizzardi, E. et al, 2016	Adult-onset	IBD	Remission state	70	50	12	24	44	13
	Sari, C. et al, 2020	Adult-onset	IBD	Active state + remission state	72	44.1	15.2	93	42.4	12.5
	Hasbey, I. et al. 2022	Adult-onset	CD	Active state + remission state	20	38.6	10.9	20	37.4	10.2
LA diameter (cm)	Bornaun, H. et al, 2017	Pediatric-onset	IBD	Remission state	36	2.63	0.44	36	2.62	0.35
	Ozdil, K. et al, 2016	Adult-onset	IBD	Remission state	110	3.1	0.46	105	3.1	0.3
	Vizzardi, E. et al, 2016	Adult-onset	IBD	Remission state	70	3.4	0.7	24	3.1	0.2
	Sari, C. et al, 2020	Adult-onset	IBD	Active state + remission state	72	3.06	0.34	93	2.97	0.4
	Nar, G. et al, 2016	Adult-onset	UC	Active state + remission state	45	3.4	0.42	46	3.31	0.48
	Kivrak, T. et al, 2016	Adult-onset	CD	Not reported	50	3.14	0.42	50	3.28	0.35
	Caliskan, Z. et al, 2015	Adult-onset	IBD	Remission state	72	3.1	0.49	36	3.04	0.31
	Aslan, A. N. et al, 2016	Adult-onset	IBD	Remission state	72	3.38	0.38	50	3.37	0.42
LA volume (mL)	Vizzardi, E. et al, 2016	Adult-onset	IBD	Remission state	70	46	7	24	41	6
	Kahyaoglu, M. et al, 2020	Adult-onset	UC	Remission state	51	36.3	9.3	52	26.1	6.8
IVS (mm)	Nemes, A. et al, 2014	Adult-onset	UC	Not reported	11	9.4	1.8	22	9	1
	Ozdil, K. et al, 2016	Adult-onset	IBD	Remission state	110	9.1	1.3	105	9.3	0.9
	Sari, C. et al, 2020	Adult-onset	IBD	Active state + remission state	72	9.3	1.4	93	9.1	1
				Active state	26	8.7	0.9	46	9.1	1
				Remission state	46	9.5	1.4	47	9.1	1
	Nar, G. et al, 2016	Adult-onset	UC	Active state + remission state	45	10.4	1.7	46	10	1.4
	Kahyaoglu, M. et al, 2020	Adult-onset	UC	Remission state	51	9.9	1.1	52	9	1
	Amrousy, D. et al, 2024	Pediatric-onset	IBD	Remission state	100	9.4	5.1	100	8.7	1.1
			CD		50	9.3	3.1	50	8.7	1.1
			UC		50	9.7	6.2	50	8.7	1.1
	Efe, T. H. et al, 2016	Adult-onset	IBD	Active state + remission state	52	9.2	1	24	8.6	1.2
				Active state	25	9.1	1	12	8.6	1.2
				Remission state	27	9.2	1	12	8.6	1.2
	Cincin, A. et al, 2014	Adult-onset	UC	Remission state	45	9.81	1.9	90	9.72	1.45
	Caliskan, Z. et al, 2015	Adult-onset	IBD	Remission state	72	9.2	1.3	36	9.2	1.4
			CD		36	9.2	1.2	18	9.2	1.4
			UC		36	9.2	1.5	18	9.2	1.4
	Aslan, A. N. et al, 2016	Adult-onset	IBD	Remission state	72	9.2	1.2	50	9	1
	Hensel, K. O. et al, 2017	Pediatric-onset	IBD	Active state + remission state	50	9.1	1.8	60	8.5	1.5
				Active state	18	8.7	1.6	30	8.5	1.5
				Remission state	32	9.4	1.9	30	8.5	1.5
PW (mm)	Nemes, A. et al, 2014	Adult-onset	UC	Not reported	11	9.2	1.1	22	8.9	0.8
	Ozdil, K. et al, 2016	Adult-onset	IBD	Remission state	110	9.5	7	105	9.1	0.8
	Sari, C. et al, 2020	Adult-onset	IBD	Active state + remission state	72	9.3	1.3	93	8.9	1.1
	Nar, G. et al, 2016	Adult-onset	UC	Active state + remission state	45	10.2	1.5	46	9.9	1.2
	Kahyaoglu, M. et al, 2020	Adult-onset	UC	Remission state	51	9.3	1.2	52	8.9	1.1
	Amrousy, D. et al, 2024	Pediatric-onset	IBD	Remission state	100	9.6	4.4	100	8.4	1.2
	Efe, T. H. et al, 2016	Adult-onset	IBD	Active state + remission state	52	8.7	1.1	24	8.4	1.2
	Caliskan, Z. et al, 2015	Adult-onset	IBD	Remission state	72	9	1.4	36	9.2	1.3
	Aslan, A. N. et al, 2016	Adult-onset	IBD	Remission state	72	9.2	1.1	50	8.8	1
	Hensel, K. O. et al, 2017	Pediatric-onset	IBD	Active state + remission state	50	9.3	4.7	60	8.8	2.1
LV mass (g)	Hensel, K. O. et al, 2017	Pediatric-onset	IBD	Active state + remission state	50	126.95	38.38	60	129	49.69
	Hasbey, I. et al. 2022	Adult-onset	CD	Active state + remission state	20	78.2	12.3	20	75.8	14.7
LVMi (g/m²)	Nemes, A. et al, 2014	Adult-onset	UC	Not reported	11	98	21	22	10	25
	Caliskan, Z. et al, 2015	Adult-onset	IBD	Remission state	72	83.3	17	36	79.9	11.5
			CD		36	83.4	15.7	18	79.9	11.5
			UC		36	83.1	18.5	18	79.9	11.5
	Caliskan, Z. et al, 2019	Adult-onset	IBD	Remission state	101	82.5	17.1	32	79.4	11.8
	Caliskan, Z. et al, 2016	Adult-onset	IBD	Active state	62	90	20.6	39	86.1	19.7
LVEF (%)	Bornaun, H. et al, 2017	Pediatric-onset	IBD	Remission state	36	69.75	5.72	36	70.64	6.16
	Dogan, Y. et al, 2011	Adult-onset	IBD	Active state + remission state	69	64.1	5	38	65.13	4
	Erolu, E. et al, 2020	Pediatric-onset	IBD	Remission state	33	63.2	4.27	25	67.4	5.7
	Nemes, A. et al, 2014	Adult-onset	UC	Not reported	11	62.3	4.7	22	68.3	5.8
	Ozdil, K. et al, 2016	Adult-onset	IBD	Remission state	110	66.5	5.5	105	66.2	2.6
	Polat, E. et al, 2022	Pediatric-onset	IBD	Remission state	34	64	4.26	21	67.4	5.74
			UC		18	64.5	4.5	11	67.4	5.7
			CD		16	64	3.9	10	67.4	5.7
	Vizzardi, E. et al, 2016	Adult-onset	IBD	Remission state	70	59	6	24	63	5
	Sari, C. et al, 2020	Adult-onset	IBD	Active state + remission state	72	65.15	0.88	93	65.66	4.57
				Active state	26	65.1	0.1	46	65.66	4.57
				Remission state	46	65.29	1.21	47	65.66	4.57
	Nar, G. et al, 2016	Adult-onset	UC	Active state + remission state	45	62	5.7	46	60.4	4.5
	Kivrak, T. et al, 2016	Adult-onset	CD	Not reported	50	67.3	7.3	50	67.1	6.6
	Kahyaoglu, M. et al, 2020	Adult-onset	UC	Remission state	51	59.9	5.6	52	60.8	8.6
	Amrousy, D. et al, 2024	Pediatric-onset	IBD	Remission state	100	62.5	3.1	100	63.7	3.4
			CD		50	62.1	2.9	50	63.7	3.4
			UC		50	62.8	3	50	63.7	3.4
	Cincin, A. et al, 2014	Adult-onset	UC	Remission state	45	73.05	8.87	90	75.61	7.76
	Can, G. et al, 2021	Adult-onset	IBD	Remission state	79	61.2	2.9	70	62.2	3.1
			CD		28	61.9	2.8	35	62.2	3.1
			UC		51	60.8	3	35	62.2	3.1
	Caliskan, Z. et al, 2015	Adult-onset	IBD	Remission state	72	67.3	5.9	36	66.9	2.3
			CD		36	66.9	6.1	18	66.9	2.3
			UC		36	67.6	5.5	18	66.9	2.3
	Aslan, A. N. et al, 2016	Adult-onset	IBD	Remission state	72	65.1	0.1	50	65.3	3.9
	Abdelmassih, A. et al, 2022	Pediatric-onset	IBD	Active state + remission state	146	64.26	2.75	50	65.8	2.86
	Hensel, K. O. et al, 2017	Pediatric-onset	IBD	Active state + remission state	50	60.61	3.31	60	60.66	5.14
				Active state	18	61.24	3.53	30	60.66	5.14
				Remission state	32	60.26	3.18	30	60.66	5.14
	Hasbey, I. et al. 2022	Adult-onset	CD	Active state + remission state	20	60.3	6.2	20	63	5.9
	Fenski, M. et al, 2024	Adult-onset	IBD	Active state + remission state	44	61.67	4.58	44	63.41	4.26
				Active state	26	61.98	4.36	22	63.41	4.26
				Remission state	18	61.23	4.96	22	63.41	4.26
	Akiya, A. et al, 2023	Pediatric-onset	IBD	Remission state	67	64.1	4	75	65.8	3.7
			UC		47	64.2	4.2	38	65.8	3.7
			CD		20	64	3.7	37	65.8	3.7
	Caliskan, Z. et al, 2019	Adult-onset	IBD	Remission state	101	66.5	5.4	32	67.7	2.3
	Caliskan, Z. et al, 2016	Adult-onset	IBD	Active state	62	67.8	5.6	39	66.8	2.2
	Behairy, A. et al, 2024	Pediatric-onset	UC	Active state	20	60.8	5.2	20	67.6	2.6
FS (%)	Erolu, E. et al, 2020	Pediatric-onset	IBD	Remission state	33	34.2	3.76	25	37.7	5.3
	Polat, E. et al, 2022	Pediatric-onset	IBD	Remission state	34	34.8	3.72	21	37.4	5.8
			UC		18	34.9	3.5	11	37.4	5
			CD		16	36	3.7	10	37.4	5
	Hensel, K. O. et al, 2017	Pediatric-onset	IBD	Active state + remission state	50	33.95	3.81	60	34.51	3.65
				Active state	18	32.91	3.48	30	34.51	3.65
				Remission state	32	34.53	3.92	30	34.51	3.65
	Kakuta, K. et al, 2021	Adult-onset	IBD	Active state	37	39	4.8	30	37.2	4.4
	Behairy, A. et al, 2024	Pediatric-onset	UC	Active state	20	39.2	5.5	20	39.1	2.5
E wave (cm/s)	Erolu, E. et al, 2020	Pediatric-onset	IBD	Remission state	33	93.6	16.9	25	97.3	15.4
	Ozdil, K. et al, 2016	Adult-onset	IBD	Remission state	110	79	17.8	105	79.3	12.4
	Polat, E. et al, 2022	Pediatric-onset	IBD	Remission state	34	90.6	14.4	21	98.4	16.3
			UC		18	92.8	15.9	11	97.4	14.3
			CD		16	86.7	18.5	10	97.4	14.3
	Vizzardi, E. et al, 2016	Adult-onset	IBD	Remission state	70	88	32	24	68	15
	Nar, G. et al, 2016	Adult-onset	UC	Active state + remission state	45	67	18	46	74	20
	Kivrak, T. et al, 2016	Adult-onset	CD	Not reported	50	72	16	50	75	11
	Amrousy, D. et al, 2024	Pediatric-onset	IBD	Remission state	100	77.3	18.4	100	80.4	9.2
			CD		50	76.8	20.3	50	80.4	9.2
			UC		50	76.1	19.9	50	80.4	9.2
	Efe, T. H. et al, 2016	Adult-onset	IBD	Active state + remission state	52	72	25	24	82.3	8.9
				Active state	25	69.5	29.5	12	82.3	8.9
				Remission state	27	74.3	20.2	12	82.3	8.9
	Cincin, A. et al, 2014	Adult-onset	UC	Remission state	45	71.66	15.49	90	76.57	13.54
	Caliskan, Z. et al, 2015	Adult-onset	IBD	Remission state	72	80	18.5	36	77.1	12.3
			CD		36	81.9	17.4	18	77.1	12.3
			UC		36	78.1	19.5	18	77.1	12.3
	Aslan, A. N. et al, 2016	Adult-onset	IBD	Remission state	72	66	16	50	90	14
			UC		56	65	17	25	90	14
			CD		16	70	16	25	90	14
	Caliskan, Z. et al, 2019	Adult-onset	IBD	Remission state	101	79.1	17.1	32	76	12.6
	Caliskan, Z. et al, 2016	Adult-onset	IBD	Active state	62	78.2	14.5	39	85.9	14
A wave (cm/s)	Erolu, E. et al, 2020	Pediatric-onset	IBD	Remission state	33	65.7	14.7	25	59.1	13.4
	Ozdil, K. et al, 2016	Adult-onset	IBD	Remission state	110	72.1	15.1	105	62.8	10.7
	Polat, E. et al, 2022	Pediatric-onset	IBD	Remission state	34	63.3	15.8	21	59.4	12.4
			UC		18	64	17	11	59.4	12
			CD		16	58.5	17	10	59.4	12
	Vizzardi, E. et al, 2016	Adult-onset	IBD	Remission state	70	68	31	24	38	8
	Nar, G. et al, 2016	Adult-onset	UC	Active state + remission state	45	64	18	46	56	6
	Kivrak, T. et al, 2016	Adult-onset	CD	Not reported	50	64	15	50	64	11
	Amrousy, D. et al, 2024	Pediatric-onset	IBD	Remission state	100	69.6	24.1	100	71.3	14.8
			CD		50	69.1	22.8	50	71.3	14.8
			UC		50	76.8	25.3	50	71.3	14.8
	Efe, T. H. et al, 2016	Adult-onset	IBD	Active state + remission state	52	66.4	24.8	24	67.7	14.7
				Active state	25	64.2	29.2	12	67.7	14.7
				Remission state	27	68.5	20.2	12	67.7	14.7
	Cincin, A. et al, 2014	Adult-onset	UC	Remission state	45	61.5	15.2	90	64.5	11.6
	Caliskan, Z. et al, 2015	Adult-onset	IBD	Remission state	72	73.3	16.3	36	59.6	11.2
			CD		36	71.4	14.7	18	59.6	11.2
			UC		36	75.1	17.6	18	59.6	11.2
	Aslan, A. N. et al, 2016	Adult-onset	IBD	Remission state	72	79	19	50	74	10
	Caliskan, Z. et al, 2016	Adult-onset	IBD	Active state	62	75.9	16.9	39	60.3	10.8
E/A ratio	Erolu, E. et al, 2020	Pediatric-onset	IBD	Remission state	33	1.46	0.32	25	1.7	0.27
	Ozdil, K. et al, 2016	Adult-onset	IBD	Remission state	110	1.13	0.33	105	1.31	0.21
	Vizzardi, E. et al, 2016	Adult-onset	IBD	Remission state	70	1.42	0.65	24	1.89	0.63
	Sari, C. et al, 2020	Adult-onset	IBD	Active state + remission state	72	1.31	0.4	93	1.48	0.38
	Nar, G. et al, 2016	Adult-onset	UC	Active state + remission state	45	1.1	0.4	46	1.3	0.7
	Kahyaoglu, M. et al, 2020	Adult-onset	UC	Remission state	51	1.1	0.3	52	1.1	0.3
	Can, G. et al, 2021	Adult-onset	IBD	Remission state	79	1.22	0.39	70	1.19	0.3
			CD		28	1.21	0.39	35	1.19	0.3
			UC		51	1.23	0.39	35	1.19	0.3
	Caliskan, Z. et al, 2015	Adult-onset	IBD	Remission state	72	1.13	0.33	36	1.31	0.22
			CD		36	1.17	0.25	18	1.31	0.22
			UC		36	1.09	0.39	18	1.31	0.22
	Aslan, A. N. et al, 2016	Adult-onset	IBD	Remission state	72	0.9	0.34	50	1.23	0.2
	Hensel, K. O. et al, 2017	Pediatric-onset	IBD	Active state + remission state	50	1.83	0.37	60	1.85	0.33
				Active state	18	1.8	0.3	30	1.85	0.33
				Remission state	32	1.85	0.41	30	1.85	0.33
	Caliskan, Z. et al, 2016	Adult-onset	IBD	Active state	62	1.06	0.24	39	1.45	0.28
E’ wave (cm/s)	Caliskan, Z. et al, 2016	Adult-onset	CD	Remission state	30	15	4	30	14	3
	Erolu, E. et al, 2020	Pediatric-onset	IBD	Remission state	33	17.8	3.47	25	18	3.21
	Ozdil, K. et al, 2016	Adult-onset	IBD	Remission state	110	17.5	5	105	19.6	3.5
	Vizzardi, E. et al, 2016	Adult-onset	IBD	Remission state	70	15	18	24	11	2
	Sari, C. et al, 2020	Adult-onset	IBD	Active state + remission state	72	8.2	2.5	93	13.4	2.3
	Kivrak, T. et al, 2016	Adult-onset	CD	Not reported	50	13.7	4.3	50	12.8	3.1
	Cincin, A. et al, 2014	Adult-onset	UC	Remission state	45	11.29	3.34	90	12	2.74
	Caliskan, Z. et al, 2015	Adult-onset	IBD	Remission state	72	19.3	4.7	36	19.3	3.6
			CD		36	19.6	3.7	18	19.3	3.6
			UC		36	18.9	5.6	18	19.3	3.6
	Aslan, A. N. et al, 2016	Adult-onset	IBD	Remission state	72	8.2	2.5	50	14.6	3.3
A’ wave (cm/s)	Caliskan, Z. et al, 2016	Adult-onset	CD	Remission state	30	12	3	30	11	3
	Erolu, E. et al, 2020	Pediatric-onset	IBD	Remission state	33	8.1	1.19	25	7.9	0.87
	Ozdil, K. et al, 2016	Adult-onset	IBD	Remission state	110	15.2	4.5	105	13.7	3
	Vizzardi, E. et al, 2016	Adult-onset	IBD	Remission state	70	11	14	24	8	5
	Kivrak, T. et al, 2016	Adult-onset	CD	Not reported	50	10.2	2.6	50	9.2	2.7
	Caliskan, Z. et al, 2015	Adult-onset	IBD	Remission state	72	17.1	3.8	36	14.1	2.7
			CD		36	17.2	3.9	18	14.1	2.7
			UC		36	17.1	3.7	18	14.1	2.7
	Aslan, A. N. et al, 2016	Adult-onset	IBD	Remission state	72	8.8	1.6	50	10.4	2.4
E'/A' ratio	Ozdil, K. et al, 2016	Adult-onset	IBD	Remission state	110	1.24	0.47	105	1.48	0.39
	Caliskan, Z. et al, 2015	Adult-onset	IBD	Remission state	72	1.16	0.35	36	1.4	0.32
	Aslan, A. N. et al, 2016	Adult-onset	IBD	Remission state	72	1	0.4	50	1.4	0.4
E/E' ratio	Caliskan, Z. et al, 2016	Adult-onset	CD	Remission state	30	6	1.2	30	5	1.1
	Vizzardi, E. et al, 2016	Adult-onset	IBD	Remission state	70	9.76	6.7	24	6.37	1.75
	Sari, C. et al, 2020	Adult-onset	IBD	Active state + remission state	72	9.5	2.5	93	7.2	1.4
	Kahyaoglu, M. et al, 2020	Adult-onset	UC	Remission state	51	8.6	1.8	52	7.1	1.3
	Amrousy, D. et al, 2024	Pediatric-onset	IBD	Remission state	100	7.8	2.1	100	7.5	1.62
			CD		50	7.9	2	50	7.5	1.62
			UC		50	7.8	2.3	50	7.5	1.62
	Efe, T. H. et al, 2016	Adult-onset	IBD	Active state + remission state	52	7.9	3.2	24	7.4	1.51
				Active state	25	7.9	3.7	12	7.4	1.51
				Remission state	27	7.9	2.7	12	7.4	1.51
	Cincin, A. et al, 2014	Adult-onset	UC	Remission state	45	6.34	1.84	90	7.03	2.68
	Abdelmassih, A. et al, 2022	Pediatric-onset	IBD	Active state + remission state	146	13.12	3.33	50	7.32	1.38
	Behairy, A. et al, 2024	Pediatric-onset	UC	Active state	20	6.49	1.23	20	7.3	1.13
DT (ms)	Ozdil, K. et al, 2016	Adult-onset	IBD	Remission state	110	209.6	43.7	105	187.3	22.7
	Vizzardi, E. et al, 2016	Adult-onset	IBD	Remission state	70	205	38	24	186	57
	Sari, C. et al, 2020	Adult-onset	IBD	Active state + remission state	72	211.3	30.9	93	185.9	40.2
	Nar, G. et al, 2016	Adult-onset	UC	Active state + remission state	45	187.4	32.5	46	179.8	30.9
	Kivrak, T. et al, 2016	Adult-onset	CD	Not reported	50	198.1	53.2	50	193.4	35.3
	Kahyaoglu, M. et al, 2020	Adult-onset	UC	Remission state	51	185.7	46.5	52	166.7	42.3
	Amrousy, D. et al, 2024	Pediatric-onset	IBD	Remission state	100	197.4	57.2	100	189.4	27.5
			CD		50	194.1	62.7	50	189.4	27.5
			UC		50	201.4	66.8	50	189.4	27.5
	Efe, T. H. et al, 2016	Adult-onset	IBD	Active state + remission state	52	198.9	54.5	24	187	26.9
				Active state	25	194.4	34.2	12	187	26.9
				Remission state	27	203	68.7	12	187	26.9
	Cincin, A. et al, 2014	Adult-onset	UC	Remission state	45	187.72	41.32	90	197.11	29.91
	Aslan, A. N. et al, 2016	Adult-onset	IBD	Remission state	72	216	42	50	168	28
	Hensel, K. O. et al, 2017	Pediatric-onset	IBD	Active state + remission state	50	156	20	60	170	40
				Active state	18	150	20	30	170	40
				Remission state	32	160	20	30	170	40
GLS (%)	Polat, E. et al, 2022	Pediatric-onset	IBD	Remission state	34	-23.4	9.1	21	-23.2	3.04
			UC		18	-22.6	6.9	11	-21.4	3.7
			CD		16	-24.2	11.3	10	-21.4	3.7
	Sari, C. et al, 2020	Adult-onset	IBD	Active state + remission state	72	-15.47	6.87	93	-19.48	2.16
				Active state	26	-16	5.06	46	-19.48	2.16
				Remission state	46	-15.09	8.01	47	-19.48	2.16
	Kahyaoglu, M. et al, 2020	Adult-onset	UC	Remission state	51	-20.9	2.7	52	-22.1	1.8
	Cincin, A. et al, 2014	Adult-onset	UC	Remission state	45	-21.16	2.71	90	-23.36	3.34
	Hensel, K. O. et al, 2017	Pediatric-onset	IBD	Active state + remission state	50	-19.99	2.57	60	-19.59	3.46
				Active state	18	-19.96	3.16	30	-19.59	3.46
				Remission state	32	-20	2.22	30	-19.59	3.46
	Behairy, A. et al, 2024	Pediatric-onset	UC	Active state	20	-21.8	3.8	20	-22	1.3
GCS (%)	Sari, C. et al, 2020	Adult-onset	IBD	Active state + remission state	72	-20.1	8.38	93	-22.3	4.74
	Cincin, A. et al, 2014	Adult-onset	UC	Remission state	45	-22.6	3.66	90	-23.37	3.99
	Hensel, K. O. et al, 2017	Pediatric-onset	IBD	Active state + remission state	50	-19.62	2.81	60	-21.5	4.25
	Behairy, A. et al, 2024	Pediatric-onset	UC	Active state	20	-19.9	5.2	20	-18.2	1.4
PASP (mmHg)	Vizzardi, E. et al, 2016	Adult-onset	IBD	Remission state	70	26	6	24	22	2
	Nar, G. et al, 2016	Adult-onset	UC	Active state + remission state	45	24.6	5.4	46	22.9	3.4
MPI	Erolu, E. et al, 2020	Pediatric-onset	IBD	Remission state	33	68	11	25	62	13
	Aslan, A. N. et al, 2016	Adult-onset	IBD	Remission state	72	0.53	0.12	50	0.45	0.06
RVEF (%)	Hasbey, I. et al. 2022	Adult-onset	CD	Active state + remission state	20	47	5.8	20	54.6	7.9
	Fenski, M. et al, 2024	Adult-onset	IBD	Active state + remission state	44	55.17	5.03	44	54.06	5.28
Inter-atrial EMD (ms)	Nar, G. et al, 2016	Adult-onset	UC	Active state + remission state	45	26.9	8.3	46	21.6	7.1
	Amrousy, D. et al, 2024	Pediatric-onset	IBD	Remission state	100	30.7	8.5	100	21.92	5.88
	Efe, T. H. et al, 2016	Adult-onset	IBD	Active state + remission state	52	35.5	10	24	22.25	5.47
Intra-right EMD (ms)	Nar, G. et al, 2016	Adult-onset	UC	Active state + remission state	45	14.4	5	46	9.8	4.9
	Amrousy, D. et al, 2024	Pediatric-onset	IBD	Remission state	100	10.8	5.8	100	6.62	2.41
	Efe, T. H. et al, 2016	Adult-onset	IBD	Active state + remission state	52	13.3	6.7	24	6.54	2.75
Intra-left EMD (ms)	Nar, G. et al, 2016	Adult-onset	UC	Active state + remission state	45	12.5	5.2	46	11.8	4.9
	Amrousy, D. et al, 2024	Pediatric-onset	IBD	Remission state	100	19.5	7.3	100	14.8	3.9
	Efe, T. H. et al, 2016	Adult-onset	IBD	Active state + remission state	52	22.2	7.9	24	15.7	4.92
IVRT (ms)	Ozdil, K. et al, 2016	Adult-onset	IBD	Remission state	110	112.3	20.9	105	107.8	9.6
	Nar, G. et al, 2016	Adult-onset	UC	Active state + remission state	45	84.1	14.3	46	82.5	15.5
	Caliskan, Z. et al, 2015	Adult-onset	IBD	Remission state	72	109.4	17.3	36	94.8	18
	Aslan, A. N. et al, 2016	Adult-onset	IBD	Remission state	72	86.3	22.3	50	70	13.8
	Caliskan, Z. et al, 2016	Adult-onset	IBD	Active state	62	108.9	17.6	39	94.9	15.4
IVCT (ms)	Aslan, A. N. et al, 2016	Adult-onset	IBD	Remission state	72	64.8	13.4	50	69.7	11.8
	Erolu, E. et al, 2020	Pediatric-onset	IBD	Remission state	33	64.1	18	25	66	6.8
IBD, inflammatory bowel disease. CD, Crohn's disease. UC, ulcerative colitis. SD, standard deviation. DT, deceleration time. EMD, electromechanical delay. FS, fractional shortening. GCS, global circumferential strain. GLS, global longitudinal strain. IVCT, isovolumetric contraction time. IVRT, isovolumetric relaxation time. LA, left atrial. LV, left ventricular. IVS, interventricular septum. LVED…
