# Supplementary material for: Cardiac structure and function in patients with inflammatory bowel disease
Source: iScience. 2026 Jun 27;29(7):116524. doi: 10.1016/j.isci.2026.116524 (PMC13378013; doi:10.1016/j.isci.2026.116524)
Supplement: Table S4. Study-level methodological details of included studies [file mmc4.xlsx]

## Sheet: Sheet1
Table S4. Study-level methodological details of included studies.
Study ID	Cardiac examinations	IBD patients							Healthy controls
		BMI (kg/m²)	Diagnostic criteria	Disease duration (month)	Medications	Disease score	Involved location	Main cardiovascular risk factors	BMI (kg/m²)	Control selection and matching	Main cardiovascular risk factors
Bornaun, H. et al, 2017	Echocardiography: valvular function evaluation and M-mode, two-dimensional, and colour examinations	19.58 ± 3.98	Combination of history, physical, and laboratory examinations and endoscopic, histopathological, and radiological findings of the upper and lower gastrointestinal system	CD: 16.5 ± 3.3 UC: 16.8 ± 3.6	All free of steroids and using mesalamine plus azathioprine; only two with CD on Infliximab therapy	CD: PCDAI score = 4.25 ± 2.3 UC: PUCAI score = 11.85 ± 5.16	CD: terminal ileum (9), colon (6) and ileocolon perianally penetrating (1) UC: rectosigmoid + descending colon (2), rectosigmoid + descending + transverse colon (2) and pancolitis (16)	Not included	18.41 ± 5.06	Age- and sex-matched healthy children	Not included
Caliskan, Z. et al, 2016	Echocardiography: two-dimensional, M-mode and standard- and pulsed-tissue Doppler examinations	24.3 (23.3-25.4)	ECCO 2010 Crohn’s Disease definitions and diagnosis guideline	Not reported	Not reported	CDAI score = 58.1 ± 6.8	Not reported	Not included	24.7 (22.7-27.2)	Healthy volunteers	Not included
Dogan, Y. et al, 2011	Echocardiography: M-mode, 2-D, color and pulse-continuous Doppler	Not reported	Not reported	Not reported	Not reported	Not reported	UC: distal (13), left colon (18) and pancolonic (23) CD: colonic (5) and ileum (10)	Not included	Not reported	Healthy individuals	Not included
Erolu, E. et al, 2020	Echocardiography: M-mode, pulsed wave and tissue Doppler	19.1 ± 4.09	Clinical symptoms, radiological, endoscopic, and histopathological findings	29.4 ± 23.4	Mesalamine: 9 Mesalamine + azathiopurine: 18 Infliximab + mesalamine: 3 Infliximab + mesalamine + azathiopurine: 3	PCDAI score/PUCAI score = 7.1 ± 8.4	Perianal involvement (1) and extraintestinal involvement (4)	Not included	17.7 ± 2.8	Healthy children who referred to paediatric cardiology clinic with innocent murmur	Not included
Kafes, H. et al, 2019	Transthoracic echocardiography and surface ECG	26.07 ± 6.36	Not reported	Not reported	Not reported	Not reported	Not reported	Diabetes mellitus: 2 (5.7%) Hypertension: 6 (17.1%) Hyperlipidemia: 5 (14.3%)	25.49 ± 3.44	Age- and sex-matched healthy volunteers	Hypertension: 2 (9.5%) Hyperlipidemia: 2 (9.5%)
Nemes, A. et al, 2014	Echocardiography: M-mode	27.4 ± 4.1	Available guidelines	Not reported	Immunosuppressive medication: 1 (9%)	Not reported	Not reported	Hypertension: 1 (9%)	26.4 ± 5.2	Age- and gender-matched healthy controls	Hypertension: 2 (9%)
Ozdil, K. et al, 2016	Echocardiography: M-mode, two-dimensional, and both standard and pulsed tissue Doppler	25.2 ± 4.4	Established criteria, namely, radiological, histological, clinical, and endoscopic evidence	57.96 ± 53.28	Not reported	CD: CDAI = 61.6 ± 20.2 UC: TWAS = 3.49 ± 0.72	Not reported	Not included	26.7 ± 2.56	Age- and sex-matched healthy volunteers	Not included
Polat, E. et al, 2022	Echocardiography: M-mode, pulsed wave Doppler and strain	Mild: 15.9 ± 2.4 Severe: 16.8 ± 1.7	Clinical symptoms, radiological, endoscopic, and histopathological features according to the Montreal Classification and revised Porto Criteria	29.4 ± 23.4	Mesalamine: 11 Mesalamine + azathiopurine: 23 Mesalamine + infliximab: 3 Mesalamine + azathiopurine + infliximab: 1	7.1 ± 8.4	Perianal: 3 Extra intestinal: 4 Perianal and extra intestinal: 1	Not reported	17.6 ± 2.8	Healthy children	Not included
Vizzardi, E. et al, 2016	Echocardiography	23.2 ± 2.1	Not reported	108 (36-156)	Mesalazine: 28 Biological drugs: 20 Azathioprine: 14 Steroids: 5 Probiotics: 3	Not reported	Extral-intestinal manifestations: arthralgia (8), erythema nodosum (3), renal calculi (1), pericholangitis (1), abscesses (1), perforations (1), fistulae (8), stenoses (16) and sepsis (1)	Not included	23.9 ± 2.0	Age- and sex-matched healthy subjects	Not included
Sari, C. et al, 2020	Speckle tracking echocardiography	24.6 ± 4.3	Established criteria of clinical, radiological, endoscopic and histological findings in accordance with the revised Porto criteria and Montreal classification	103.44 ± 42.96	5-ASA: 69 Anti-TNF-α or azathioprine: 10 Steroids: 11	UC: Mayo score = 4.31 ± 3.46 CD: CDAI score = 199.83 ± 155	Not reported	Not included	26.4 ± 2.9	Age- and sex-matched healthy controls	Not included
Nar, G. et al, 2016	Echocardiography: M-mode, two-dimensional, continuous-wave Doppler, pulsed-wave Doppler, and tissue Doppler methods	27.6 ± 4.6	Not reported	66.6 ± 52.8	Not reported	Rachmilewitz Endoscopic Activity Index = 3.9 ± 3.5 Mayo Clinical Activity Index = 1.6 ± 0.8	Not reported	Not included	26.5 ± 2.7	Age- and gender-matched healthy individuals	Not included
Kivrak, T. et al, 2016	Two-dimensional speckle tracking echocardiography	Not reported	Not reported	39.6 ± 28.8	Anti TNF drugs: half	111.6 ± 109.7	Ileal involvement: 18 Iliacolonic involvement: 22 Colonic involvement: 10	Not included	Not reported	Age- and sex-matched healthy volunteers	Not included
Kahyaoglu, M. et al, 2020	Speckle tracking echocardiography	26.1 ± 4.9	Standard endoscopic and histological criteria in the presence of relevant clinical symptoms	79.2 ± 57.6	Not reported	Not reported	Pancolitis: 20 Left-sided colitis: 26 Proctitis: 5	Not included	25 ± 4.4	Healthy volunteers	Not included
Amrousy, D. et al, 2024	Transthoracic echocardiography, tissue Doppler imaging, and simultaneous surface ECG recording	24.1 (16.9-38.2)	History, laboratory parameters, and endoscopic biopsies	34.8 (25.2-49.2)	CD: corticosteroids (15), azathioprine (24), biological (8) and combination (5) UC: aminosalicylate (8), corticosteroids (11), azathioprine (17), biological (9) and combination (7)	Not reported	CD: ileal region (20), illiocolonic region (17), colon (10) and upper GIT location (3) UC: proctitis (32), left-sided colitis (10) and extensive colitis (8)	Not included	25.1 (17.3-33.5)	Age- and sex-matched healthy children	Not included
Efe, T. H. et al, 2016	Transthoracic echocardiography, tissue Doppler imaging and simultaneous surface ECG recording	Active state: 23.4 ± 4.0 Remission state: 25.1 ± 5.1	Clinical, radiological, endoscopic, and histopathological criteria	Active state: 69.0 ± 44.1 Remission state: 55.9 ± 45.4	Active state: 5-aminosalicylic acid (13), glucocorticoids (9), azathioprine (5) and TNF-α inhibitors (4) Remission state: 5-aminosalicylic acid (22), glucocorticoids (3), azathioprine: (9) and TNF-α inhibitors (2)	Not reported	Not reported	Not included	23 ± 4.6	Age- and sex-matched healthy volunteers	Not included
Cincin, A. et al, 2014	Echocardiography: standard M-mode, 2D and color-coded TDI images	Not reported	Not reported	33.24	Topical 5-ASA: 24 Oral 5-ASA: 33 Salazopyrin: 4 Corticosteroids: 10 Anti-TNF/AZA: 11	Mayo score = 2.16 ± 2.13	Not reported	Diabetes: 2 Hypertension: 3 Hyperlipidemia: 4	Not reported	Age- and sex-matched healthy volunteers	Diabetes:5 Hypertension: 7 Hyperlipidemia: 8
Can, G. et al, 2021	Conventional echocardiography and tissue Doppler imaging	24.8 (16.1-42.5)	Clinically, endoscopically, radiologically, and histologically	48 (12-204)	Not reported	Not reported	Not reported	Not included	24.8 (16.5-36.7)	Age-, gender-, and smoking-matched healthy volunteers	Not included
Caliskan, Z. et al, 2015	Two-dimensional, M-mode, and subsequent standard and pulsed-tissue Doppler echocardiographic examinations	24.8 ± 4.2	Established criteria of clinical, radiological, endoscopic, and histological findings	64.20 ± 50.28	Not reported	CD: CDAI = 63.7 ± 21.4 UC: TWAS = 3.52 ± 0.69	Not reported	Not included	25.6 ± 1.7	Age- and sex-matched healthy volunteers	Not included
Aslan, A. N. et al, 2016	Conventional echocardiography techniques and tissue Doppler echocardiography	27.6 ± 4.5	Established criteria consisting of clinical, radiological, endoscopic and histological findings	68.2 ± 18.7	Salicylates: 60 Salicylates and steroids or immunosuppressors: 12	Not reported	Not reported	Not included	27.0 ± 3.5	Well matched healthy controls	Not included
Abdelmassih, A. et al, 2022	Diagnostic echocardiography and tissue Doppler imaging with speckle tracking echocardiography assessment	Not reported	Clinical, endoscopic, histopathological, and radiological findings	46.75 ± 33.40	Aminosalicylates and corticosteroids: 56 5-ASA and infliximab/adalimumab: 14	Not reported	UC + IBD-U: E1 (30), E2 (20), E3 (12) and E4 (26) CD: L1 (4), L2 (6), L3 (46) and L4 (2)	Not included	Not reported	Healthy children attending the pediatric outpatient clinic of the same hospital	Not included
Hensel, K. O. et al, 2017	Conventional echocardiography, speckle tracking echocardiography and speckle tracking stress echocardiography	Active state: 20.02 ± 4.59 Remission state: 20.63 ± 3.93	Revised Porto criteria and Montreal classification	Active state: 30.72 ± 18.72 Remission state: 36.0 ± 41.28	Active state: 5-ASA (10), corticosteroids (4) and azathioprine (4) Remission state: 5-ASA (16), corticosteroids (13) and azathioprine (8)	Active state: PCDAI (CD) = 24.37 ± 18.91, SES-CD/Ileum (CD) = 2.71 ± 2.56, MAYO endoscopic index (UC) = 7.25 ± 2.75 and PUCAI Index = 40.00 ± 17.14 Remission state: PCDAI (CD) = 10.70 ± 6.70, SES-CD/Ileum (CD) = 0.88 ± 0.66, MAYO endoscopic index (UC) = 2.00 ± 2.52 and PUCAI Index = 2.89 ± 4.87	None: 16 Proctitis: 2 Left sided colitis: 3 Extensive colitis: 4	Not included	21.61 ± 4.35	Age- and gender-matched healthy children	Not included
Hasbey, I. et al, 2022	Cardiac MRI	24.8 ± 3.6	Not reported	Not reported	Not reported	Not reported	Not reported	Not included	26.8 ± 3.3	Healthy controls with a similar demographic characteristic to the patient group	Not included
Fenski, M. et al, 2024	Cardiovascular magnetic resonance	24.22 (20.45-26.59)	Established guidelines	47 (5-218)	Topical Steroids: 3 Systemic Steroids: 22 Mesalazine: 10 Azathioprine: 3 Monoclonal antibody: 17	CDAI: 195 (117-364) SCCAI: 7 (2-10)	Not reported	Diabetes mellitus: 1 Arterial hypertension: 7 Hyperlipidemia: 6	24.05 (21.57-26.22)	Age-, sex-, and BMI-matched healthy volunteers	Not included
Akiya, A. et al, 2023	Conventional echocardiographic measurements	UC: 19.7 ± 3.1 CD: 20.3 ± 2.4	Not reported	UC: 68.4 ± 38.4 CD: 76.8 ± 46.8	UC: 5-ASA (41), corticosteroids (47), 6-MP/AZP (36) and biologics (8) CD: 5-ASA (19), corticosteroids (20), 6-MP/AZP (12) and biologics (11)	PUCAI: 0 (0-0) PCDAI: 0 (0-5)	UC: E1 (1), E2 (5), E3 (1) and E4 (40) CD: L1 (0), L2 (1), L3 (19) and L4 (0)	Not reported	20.5 ± 3.1	Age- and sex-matched healthy control subjects	Not reported
Kakuta, K. et al, 2021	Transthoracic Doppler echocardiography	19.3 ± 3.2	Not reported	CD: 144 (96-180) UC: 72 (12-168)	TNF-α inhibitor: CD (64%) and UC (27%) 5-aminosalicylic acid: CD (75%) and UC (40%) Steroid: CD (9%) and UC (33%) Immunosuppressant: CD (5%) and UC (20%)	CDAI = 244 ± 75 UCDAI = 9 ± 2	CD: ileum (10), colon (6) and ileocolic region (6) UC: total colon (10) and left-sided colon (5)	Hypertension: 3 Diabetes mellitus: 1 Dyslipidemia: 2	22.7 ± 3.8	Control participants aged ≥20 years who had comparable risk factors for coronary artery disease, achieving groups of similar age and sex	Hypertension: 2 Diabetes mellitus: 0 Dyslipidemia: 1
Caliskan, Z. et al, 2019	Doppler echocardiography	25.2 ± 4.4	Histopathological analysis of colonic biopsy materials, clinical manifestations, laboratory studies, and medical history	CD: 42.0 ± 22.8 UC: 78.0 ± 34.8	CD: mesalamine (49), azathioprine (36), methotrexate (3) and TNF-alfa inhibitors (4) UC: mesalamine (46), azathioprine (9), methotrexate (0) and TNF-alfa inhibitors (0)	CDAI: 61 ± 20 TWAS: 4 (3-4)	CD: ileal (12), ileocolic (28) and colic (14) UC: proctocolitis (8), left-sided colitis (21), extensive (6) and pancolitis (17)	Not included	26.3 ± 1.7	Age- and sex-matched healthy volunteers	Not included
Caliskan, Z. et al, 2016	Echocardiographic examinations: standard pulsed wave methods, tissue Doppler and two dimensional evaluations	24.4 ± 5.1	Endoscopic, clinical, histological and radiological criteria	Not reported	Not reported	CDAI: 170 (155-178) TWAS: 6 (5-7)	Not reported	Not included	26.8 ± 1.7	Healthy volunteers	Not included
Behairy, A. et al, 2024	Transthoracic colour Doppler echocardiography and two-dimensional speckle tracking echocardiography	Not reported	Not reported	33 (12-54)	Mesalamine: 20 Azathioprine and mesalamine: 6	PUCAI = 24.7 ± 12.1	Not reported	Not included	Not reported	Comparable healthy children from the general paediatrics clinic in the conduction site	Not included
IBD, inflammatory bowel disease. CD, Crohn's disease. UC, ulcerative colitis. IBD-U, inflammatory bowel disease unclassified. BMI, body mass index. MRI, magnetic resonance imaging. ECG, electrocardiogram. TDI, tissue Doppler imaging. ECCO, European Crohn's and Colitis Organisation. 5-ASA, 5-aminosalicylic acid. TNF, tumor necrosis factor. AZA, azathioprine. 6-MP/AZP, 6-mercaptopurine/azathioprine…
