# Supplementary material for: Cardiac structure and function in patients with inflammatory bowel disease
Source: iScience. 2026 Jun 27;29(7):116524. doi: 10.1016/j.isci.2026.116524 (PMC13378013; doi:10.1016/j.isci.2026.116524)
Supplement: Table S5. Quality scores according to the Newcastle-Ottawa Scale [file mmc5.xlsx]

## Sheet: Sheet1
Table S5. Quality scores according to the Newcastle-Ottawa Scale.
Study ID	Selection				Comparability	Exposure			Total Score
	Is the case definition adequate?	Representativeness of the cases	Selection of Controls	Definition of Controls	Comparability of cases and controls on the basis of the design or analysis	Ascertainment of exposure	Same method of ascertainment for cases and controls	Non-Response rate
Bornaun, H. et al, 2017	●	○	○	●	●●	●	●	●	7
Caliskan, Z. et al, 2016	●	○	○	●	●●	●	●	●	7
Dogan, Y. et al, 2011	○	○	○	●	●●	●	●	●	6
Erolu, E. et al, 2020	●	○	○	●	●●	●	●	●	7
Kafes, H. et al, 2019	○	○	○	●	●●	●	●	●	6
Nemes, A. et al, 2014	○	○	○	●	●●	●	●	●	6
Ozdil, K. et al, 2016	●	●	○	●	●●	●	●	●	8
Polat, E. et al, 2022	●	○	○	●	●●	●	●	●	7
Vizzardi, E. et al, 2016	●	○	○	●	●●	●	●	●	7
Sari, C. et al, 2020	●	●	○	●	●●	●	●	●	8
Nar, G. et al, 2016	○	●	○	●	●●	●	●	●	7
Kivrak, T. et al, 2016	○	●	○	●	●●	●	●	●	7
Kahyaoglu, M. et al, 2020	●	○	○	●	●●	●	●	●	7
Amrousy, D. et al, 2024	●	●	○	●	●●	●	●	●	8
Efe, T. H. et al, 2016	●	○	○	●	●●	●	●	●	7
Cincin, A. et al, 2014	●	○	○	●	●●	●	●	●	7
Can, G. et al, 2021	●	○	○	●	●●	●	●	●	7
Caliskan, Z. et al, 2015	●	○	○	●	●●	●	●	●	7
Aslan, A. N. et al, 2016	●	○	○	●	●●	●	●	●	7
Abdelmassih, A. et al, 2022	●	●	○	●	●●	●	●	●	8
Hensel, K. O. et al, 2017	●	●	○	●	●●	●	●	●	8
Hasbey, I. et al, 2022	○	●	○	●	●●	●	●	●	7
Fenski, M. et al, 2024	●	●	○	●	●●	●	●	●	8
Akiya, A. et al, 2023	○	●	○	●	●●	●	●	●	7
Kakuta, K. et al, 2021	○	○	○	●	●●	●	●	●	6
Caliskan, Z. et al, 2019	●	○	○	●	●●	●	●	●	7
Caliskan, Z. et al, 2016	●	○	○	●	●●	●	●	●	7
Behairy, A. et al, 2024	●	○	○	●	●○	●	●	●	6
