# Supplementary material for: Cardiac structure and function in patients with inflammatory bowel disease
Source: iScience. 2026 Jun 27;29(7):116524. doi: 10.1016/j.isci.2026.116524 (PMC13378013; doi:10.1016/j.isci.2026.116524)
Supplement: Table S6. Exploratory univariable meta-regression for EF (SMD) using the restricted maximum likelihood estimator with Knapp–Hartung adjustment — EF, ejection fraction. SMD, standardized mean difference. [file mmc6.xlsx]

## Sheet: Sheet1
Table S6. Exploratory univariable meta-regression for EF (SMD) using the restricted maximum likelihood estimator with Knapp–Hartung adjustment.
Outcome	Covariate (coding)	k	β (95% CI)	p-value	τ²	Residual I²	Adj R²
EF	Onset age (primary): Pediatric-onset vs. adult-onset	24	-0.329 (-0.638, -0.021)	0.037	0.04592	0.5527	0.3534
EF	IBD subtype (primary): Subtype-specific cohort (UC/CD) vs. mixed IBD cohort	24	-0.065 (-0.445, 0.316)	0.728	0.0801	0.644	-0.1279
EF	Disease activity (primary): Mixed activity (active+remission) vs. remission	21	0.049 (-0.236, 0.335)	0.721	0.04134	0.5292	-0.122
EF, ejection fraction. SMD, standardized mean difference. CI, confidence interval. IBD, inflammatory bowel disease. UC, ulcerative colitis. CD, Crohn's disease.
1. Meta-regression was conducted at the study level (one effect estimate per study) and is exploratory.
2. k differs across models because covariates were not applicable/available for all studies (e.g., studies with “not reported” activity excluded from activity models).
3. “Mixed activity” refers to studies including both active and remission patients at assessment.
4. Negative Adj R² values indicate that the covariate did not explain between-study variance beyond sampling error.
